# Supplementary material for: Does evidence support the high expectations placed in precision medicine? A bibliographic review
Source: F1000Res. 2019 Jun 10;7:30. Originally published 2018 Jan 9. [Version 5] doi: 10.12688/f1000research.13490.5 (PMC6524747; doi:10.12688/f1000research.13490.5)
Supplement: Supplementary file 1 [file f1000research-7-21429-s0000.tgz]

Archive with 1 entries (1 files):
- 9a9383bb-90d4-4de1-83ab-edee1fd9850a_Supplementary_File_1_v5.pdf
